# Supplementary material for: Different Types of Visual Perturbation Induced Different Demands and Patterns in Active Control: Implication for Future Sensorimotor Training
Source: Front Physiol. 2022 Jul 13;13:919816. doi: 10.3389/fphys.2022.919816 (PMC9325964; doi:10.3389/fphys.2022.919816)
Supplement: Supplementary file 3 [file DataSheet1.xlsx]

## Sheet: Variability
		StepLength													StepLengthVariability														StepWidth													StepWidthVariability
		No Optic Flow	Normal	VisualReduce	VisualPerturbed										No Optic Flow	Normal	VisualReduce	VisualPerturbed											No Optic Flow	Normal	VisualReduce	VisualPerturbed										No Optic Flow	Normal	VisualReduce	VisualPerturbed
	Sub01	59.9734	60.144	58.8226	59.2429										5.77894	4.6663	6.769	4.16276											17.6677	17.7844	18.4787	18.6344										13.118	10.57	17.2946	13.5877
	Sub02	53.4774	53.8231	52.1369	53.4797										3.79915	3.66335	4.34136	3.46439											15.5248	15.6585	16.1965	16.3117										18.3909	10.5305	22.8326	12.7289
	Sub03	56.4864	57.1942	55.9748	55.8947										4.13408	3.2329	7.49825	3.21863											15.6548	15.6548	16.8478	18.1593										15.5651	10.4897	15.5651	14.2338
	Sub04	58.4502	64.1725	57.9424	57.4274										3.72351	3.3853	5.60288	3.63717											8.37344	7.28045	9.31182	8.58283										17.236	13.1685	19.0641	15.9007
	Sub05	53.0472	53.1404	48.7949	52.9348										2.75662	2.71063	7.87122	2.69413											12.9487	12.2915	13.4367	12.9278										14.1011	11.5944	14.7067	12.1349
	Sub06	51.2211	53.0101	51.3744	50.9414										3.74679	3.41952	8.4209	3.31035											7.75939	6.97207	7.79164	6.41091										17.8218	15.0502	17.2912	18.3484
	Sub07	57.3799	59.516	56.9401	55.5057										3.87153	3.33574	5.59415	3.01267											10.8421	10.9245	12.189	11.2902										15.3315	12.4121	21.3225	15.273
	Sub08	61.8079	62.8417	55.9812	62.6										2.84555	2.6717	6.75279	2.3634											11.2927	10.8023	12.6225	12.4704										19.4299	17.0823	23.3909	19.2627
	Sub09	56.6197	58.4949	57.5226	55.9138										5.3788	4.35431	8.71564	4.07834											16.9197	16.6403	17.0465	15.7365										14.0525	11.3771	17.5542	12.542
	Sub10	61.4256	62.1828	59.9451	60.2893										5.62936	3.93903	4.76383	3.99774											11.9174	12.9192	13.5618	13.0798										18.9232	15.3556	19.4299	15.5235
	Sub11	69.0143	69.68	67.434	68.2518										3.87793	3.01723	5.49252	2.3634											9.76426	9.95674	11.2927	11.2927										19.4299	17.606	22.3788	19.4299
	Sub12	68.0804	69.3167	67.2915	68.5482										4.42115	3.77276	6.04614	3.40702											12.1959	12.0267	12.7505	12.7396										12.9628	13.6398	17.1075	14.1257
	Sub13	59.9699	57.5299	57.6473	59.7567										3.02852	2.52474	6.14017	2.20951											6.94976	6.93709	7.13161	7.05429										18.764	18.6563	24.5569	21.1233
	Sub14	53.6216	54.7434	53.628	53.1829										4.36077	4.22018	7.911	4.21019											10.6948	10.7923	10.8188	10.637										17.1605	14.6695	17.0361	14.9689
	Sub15	53.6147	58.1132	52.4617	55.7785										4.74308	4.23823	9.13221	5.96647											15.5924	14.9576	17.0659	16.5094										17.4905	13.4993	22.5137	13.6421
	Sub16	62.4428	62.8067	60.8432	62.741										3.68611	3.29884	7.22444	3.60012											7.98937	6.93838	7.47091	8.02599										20.4916	17.9222	23.8427	23.2299
	Sub17	63.4178	66.5534	63.6365	65.9565										3.28157	3.28831	8.03959	3.65205											14.6981	14.8832	15.8442	15.5271										13.2352	9.51202	15.6014	12.9633
	Sub18	51.2359	51.8412	50.8249	51.2234										4.07341	3.96634	6.53054	3.36589											10.0513	9.12842	11.0015	10.6259										16.8288	14.2096	18.077	14.7655
	Sub19	47.8537	48.3593	46.9641	47.5746										4.36064	4.2226	7.3606	4.27971											14.186	14.2877	15.0965	14.8313										11.2057	9.81336	12.8333	10.2603
	Sub20	50.7688	50.6224	50.3688	50.7373										4.7664	3.7244	7.62304	5.12204											10.6222	10.3853	12.3993	11.655										17.5412	12.2556	19.673	18.5024
	Sub21	67.699	71.0506	67.7928	69.4922										2.75568	2.62429	6.04169	4.79905											9.94411	8.40821	10.8899	8.82448										21.9862	21.3422	26.001	21.2575
	Sub22	47.5813	49.0932	45.7156	48.7981										6.50099	6.074	13.898	5.17029											9.27423	9.99065	13.2571	12.1878										13.8414	13.6223	25.209	16.5241
	Sub23	54.2488	56.0698	51.3004	54.5141										3.43135	3.49772	8.08913	6.17424											5.87737	5.65798	6.78617	6.15975										12.8063	7.21287	23.1386	9.49703
	Sub24	47.61	52.3385	42.8192	51.1461										6.2604	3.29527	5.44676	2.95877											13.5949	11.5558	14.1124	13.2785										15.5999	13.4878	23.7464	13.1948
	Sub25	56.2036	56.416	57.2956	56.5731										6.73638	3.31981	5.11406	3.49409											9.30106	9.00948	9.74409	8.85329										18.2399	16.7011	24.1004	22.9351
	Sub26	57.2107	60.0403	53.5422	57.9664										8.09884	5.59466	10.0055	7.57941											10.7988	7.33286	12.6147	9.95488										12.5547	10.2611	18.3244	12.024
	Sub27	59.9159	60.8257	56.0946	59.5457										6.64497	4.09566	10.0294	4.38447											15.6897	14.1133	14.6616	14.9488										15.1957	12.274	29.974	12.7553
	Sub28	64.059	64.8637	60.9745	63.1225										3.28896	2.65215	6.17495	2.59648											15.5293	14.2516	15.1958	13.2853										12.7643	13.9855	24.025	15.6386
	Sub29	44.1373	44.5078	26.3473	40.9613										3.31487	3.14373	5.72209	3.64056											7.60205	5.98217	9.37748	8.08141										8.67959	8.34171	9.91446	9.28329
	Sub30	50.4452	51.742	45.6507	50.5536										4.70612	4.12894	11.5858	4.59703											17.1051	16.8082	17.3691	15.8442										9.62849	9.78637	16.1967	14.1862

## Sheet: Area
		Area													Long axis														Short axis
		No Optic Flow	Normal	VisualReduce	VisualPerturbed										No Optic Flow	Normal	VisualReduce	VisualPerturbed											No Optic Flow	Normal	VisualReduce	VisualPerturbed
	Sub01	14534.8	31457.1	30370.3	20373.7										78.774	167.209	127.559	125.056											58.7323	59.8836	75.7856	51.8577
	Sub02	14049.8	26682.7	39313.3	22818.1										91.2459	167.263	216.747	166.757											49.0125	50.7784	57.7345	43.5556
	Sub03	4844.25	8161.95	8140.83	7684.84										42.7475	58.3233	54.309	53.9235											36.0716	44.5452	47.714	45.3634
	Sub04	7893.93	6462.04	9233.31	6457.25										60.3045	70.016	104.097	74.2091											41.667	29.3779	28.2337	27.6974
	Sub05	4292.13	5652.52	8067.68	3938.4										48.7982	53.1492	66.8787	45.5224											27.9974	33.8528	38.3981	27.5387
	Sub06	8828.1	10070.1	11908.3	5907.55										109.669	96.561	140.939	86.0582											25.6231	33.1957	26.8946	21.8506
	Sub07	3091.06	4364.23	4668.42	3122										36.5667	38.8418	49.2589	35.8452											26.9073	35.7649	30.1672	27.7236
	Sub08	5912.51	5210.34	12242.4	8506.31										43.8466	48.5008	71.7162	56.1741											42.9225	34.1952	54.3374	48.2007
	Sub09	11658.2	16044.8	21479.8	14538.1										80.9271	106.038	117.079	112.427											45.8548	48.1636	58.3983	41.1611
	Sub10	7414.28	10323.4	21501.1	8141.49										75.1943	84.5889	136.179	77.8107											31.3858	38.8471	50.2574	33.3053
	Sub11	12013.2	9818.02	20721.8	15435										89.0973	69.5964	176.934	137.033											42.9183	44.9041	37.2791	35.8536
	Sub12	7167.05	11127.9	11268.7	7690.22										49.6066	81.5943	86.3534	80.777											45.9886	43.4114	41.5377	30.304
	Sub13	3472.7	4426.83	5077.21	3145.54										37.2785	46.9185	49.2007	39.6384											29.6523	30.0329	32.8475	25.2597
	Sub14	5421.65	5448.65	7666.24	4789.54										69.5682	60.0028	61.6168	52.0434											24.8067	28.9045	39.6034	29.2939
	Sub15	15494.6	15975.9	23738.6	12736.4										100.027	93.0686	116.086	86.6493											49.3073	54.64	65.0912	46.7875
	Sub16	6929.43	11178.6	12868.4	5869.19										67.5783	91.9073	92.4345	67.1502											32.6392	38.7156	44.3139	27.8215
	Sub17	7168.78	13061.3	16254.8	9207.45										61.3577	91.7566	107.838	86.7033											37.1899	45.3104	47.9798	33.8028
	Sub18	3242.59	6606.86	5222.81	4271.94										36.8027	52.3909	55.0827	42.907											28.0454	40.141	30.1813	31.6918
	Sub19	8001.96	13298.1	20375.4	20278.6										76.8192	121.56	170.008	116.649											33.1571	34.8214	38.1492	55.3357
	Sub20	5052.06	8998.44	21498.6	10004.1										50.8961	68.8615	116.85	74.3316											31.5961	41.5949	58.5641	42.8402
	Sub21	6342.48	8166.89	26345.9	7705.47										47.9739	56.5927	132.357	51.7927											42.0826	45.9352	63.3602	47.3565
	Sub22	10248.4	12040.1	31629.5	9917.55										57.4686	90.321	204.074	80.3895											56.7641	42.4317	49.3349	39.2694
	Sub23	7251.06	9738.23	17924	7496.63										68.9341	85.8256	91.5121	70.6462											33.4824	36.117	62.3457	33.7774
	Sub24	4205.14	6129.19	13831.9	6199.05										44.5421	48.5145	84.6191	66.0444											30.051	40.2144	52.031	29.8771
	Sub25	5562.77	7907.11	17422.3	6984.04										53.7718	68.5653	113.329	65.873											32.9295	36.7081	48.9343	33.748
	Sub26	6709.37	8396.94	15676.1	7134.68										60.3459	63.5805	84.7197	63.3673											35.3902	42.0384	58.8984	35.8392
	Sub27	9539.76	12164.1	21450	10426.3										74.2738	79.4634	118.501	85.1896											40.8838	48.7259	57.6176	38.9578
	Sub28	10681.3	17569.5	25689.3	7206.49										77.2202	122.872	102.685	54.9308											44.0295	45.515	79.6332	41.7596
	Sub29	11528.3	17328.3	19225	13372.5										70.1315	81.2261	83.2098	77.1374											52.3242	67.9062	73.5428	55.1821
	Sub30	8034.69	14010.1	24327.1	10002										62.9766	92.4952	99.127	80.2122											40.6106	48.2138	78.1173	39.6914
